# Supplementary material for: Spiranthes hachijoensis (Orchidaceae), a new species within the S. sinensis species complex in Japan, based on morphological, phylogenetic, and ecological evidence
Source: J Plant Res. 2023 Mar 17;136(3):333–48. doi: 10.1007/s10265-023-01448-6 (PMC10126103; doi:10.1007/s10265-023-01448-6)
Supplement: Supplementary file 1 — Supplementary file1 (XLSX 20 KB) [file 10265_2023_1448_MOESM1_ESM.xlsx]

## Sheet: Sheet1
Electronic supplementary material: Tables S1
Article title: Spiranthes hachijoensis (Orchidaceae), a new species within the S. sinensis species complex in Japan, based on morphological, phylogenetic, and ecological evidence
Authors: Kenji Suetsugu, Shun K. Hirota, Hiroshi Hayakawa, Shohei Fujimori, Masayuki Ishibashi, Tian-Chuan Hsu, Yoshihisa Suyama
Journal: Journal of Plant Research
affiliation and e-mail address of corresponding author: Department of Biology, Graduate School of Science, Kobe University, Kobe 657-8501, Japan. Email: kenji.suetsugu@gmail.com

## Sheet: Table S1
Table S1 Newly collected materials used in morphological and MIG-seq analyses
Scientific name	Sample ID (herbarium specimen)	Sample ID (MIG seq)	Herbarium deposited	Collector	Collection date	Sampling locality	Population code	Morphology	MIG-seq
Spiranthes australis	Ss20	STG00114	KYO	Kenji Suetsugu	20160512	Japan: Chiba, Kimitsu, Toyofusa	TYF	〇	〇
Spiranthes australis	Ss20	STG00115	KYO	Kenji Suetsugu	20160512	Japan: Chiba, Kimitsu, Toyofusa	TYF	〇	〇
Spiranthes australis	Ss20	STG00116	KYO	Kenji Suetsugu	20160512	Japan: Chiba, Kimitsu, Toyofusa	TYF	〇	〇
Spiranthes australis	HH158	STG00128	SPMN	Makiko Yagi	20160613	Japan: Miyazaki, Nichinan, Todaka	NCN	〇	〇
Spiranthes australis	HH158	STG00129	SPMN	Makiko Yagi	20160613	Japan: Miyazaki, Nichinan, Todaka	NCN	〇	〇
Spiranthes australis	KS247	STG00254	TNS	Katsumi Iwahori	20180513	Japan: Gifu, Ena, Ooi-cho	OIC	〇	〇
Spiranthes australis	KS247	STG00255	TNS	Katsumi Iwahori	20180513	Japan: Gifu, Ena, Ooi-cho	OIC	〇	〇
Spiranthes australis	KS284	STG00265	TNS	Mayumi Sugiura	20180530	Japan: Tokyo, Hachijo Is., Okago	OKG	〇	〇
Spiranthes flexuosa	KS252	STG00243	KYO	Tatsuki Nishioka	20180501	Laos: Xiangkhoang Province, Phonsavan	PHO	〇	〇
Spiranthes hachijoensis	HH107	STG00100	SPMN	Emiko Kato	20150628	Japan: Chiba, Ichihara, Okubo	OKB	〇	〇
Spiranthes hachijoensis	HH106	STG00101	SPMN	Emiko Kato	20150628	Japan: Chiba, Kimitsu, Toyofusa	TYF	〇	〇
Spiranthes hachijoensis	Ss14	STG00108	KYO	Kenji Suetsugu	20160512	Japan: Chiba, Kimitsu, Kawayatsu	KWY	〇	〇
Spiranthes hachijoensis	Ss15	STG00109	KYO	Kenji Suetsugu	20160512	Japan: Chiba, Kimitsu, Kawayatsu	KWY	〇	〇
Spiranthes hachijoensis	Ss17	STG00111	KYO	Kenji Suetsugu	20160512	Japan: Chiba, Ichihara, Okubo	OKB	〇	〇
Spiranthes hachijoensis	Ss18	STG00112	KYO	Kenji Suetsugu	20160512	Japan: Chiba, Kimitsu, Toyofusa	TYF	〇	〇
Spiranthes hachijoensis	Ss19	STG00113	KYO	Kenji Suetsugu	20160512	Japan: Chiba, Kimitsu, Toyofusa	TYF	〇	〇
Spiranthes hachijoensis	A. Yoshii 2	STG00127	TNS	Ayako Yoshii	20160603	Japan: Gifu, Mino, Izumi	IZM	〇	〇
Spiranthes hachijoensis	HH660	STG00207	SPMN	Yumiko Ohba	20170524	Japan: Tokyo, Hachijo Is., Okago	OKG	〇	〇
Spiranthes hachijoensis	HH661	STG00208	SPMN	Yumiko Ohba	20170524	Japan: Tokyo, Hachijo Is., Okago	OKG	〇	〇
Spiranthes hachijoensis	HH665	STG00212	SPMN	Yumiko Ohba	20170524	Japan: Tokyo, Hachijo Is., Mitsune (Hachijo Sky Town)	HJS	〇	〇
Spiranthes hachijoensis	Ss122	STG00213	SPMN	Yumiko Ohba	20170524	Japan: Tokyo, Hachijo Is., Mitsune (Hachijo Sky Town)	HJS	〇	〇
Spiranthes hachijoensis	Ss123	STG00214	SPMN	Yumiko Ohba	20170524	Japan: Tokyo, Hachijo Is., Mitsune (Hachijo Sky Town)	HJS	〇	〇
Spiranthes hachijoensis	Ss124	STG00215	SPMN	Yumiko Ohba	20170524	Japan: Tokyo, Hachijo Is., Mitsune (Hachijo Sky Town)	HJS	〇	〇
Spiranthes hachijoensis	KS231	STG00221	TNS	Kenji Suetsugu	20170520	Japan: Miyazaki, Nichinan, Nango	NAN	〇	〇
Spiranthes hachijoensis	HH660	STG00222	SPMN	Kenji Suetsugu	20170520	Japan: Miyazaki, Nichinan, Nango	NAN	〇	〇
Spiranthes hachijoensis	KS244		TNS	Emiko Kato	20180515	Japan: Chiba, Ichihara, Okubo	OKB	〇
Spiranthes hachijoensis	KS246	STG00252	TNS	Katsumi Iwahori	20180506	Japan: Gifu, Ena, Ooi-cho	OIC	〇	〇
Spiranthes hachijoensis	KS246	STG00253	TNS	Katsumi Iwahori	20180506	Japan: Gifu, Ena, Ooi-cho	OIC	〇	〇
Spiranthes hachijoensis	KS275		KYO	Katsushi Akita	20180525	Japan: Tokyo, Hachijo Is., Mitsune (Hachijo Sky Town)	HJS	〇
Spiranthes hachijoensis	KS396	STG00289	TNS	Noriyuki Sasaki	20190518	Japan: Aichi, Nagoya, Sakaimatsu	SKM	〇	〇
Spiranthes hachijoensis	Ss203-1	STG01995	KYO	Nahoko Fukudome	20210425	Japan: Kagoshima, Kagoshima, Kamoikeshinmachi	KIS	〇	〇
Spiranthes hachijoensis	Ss203-2	STG01996	KYO	Nahoko Fukudome	20210425	Japan: Kagoshima, Kagoshima, Kamoikeshinmachi	KIS	〇	〇
Spiranthes hachijoensis	Ss203-3	STG01997	KYO	Nahoko Fukudome	20210425	Japan: Kagoshima, Kagoshima, Kamoikeshinmachi	KIS	〇	〇
Spiranthes hachijoensis	KS869		TNS	Hibiki Katayama	20210509	Japan: Kagoshima, Kagoshima, Honkoshinmachi	HKS	〇
Spiranthes hachijoensis	F220513-1		TNS	Shohei Fujimori	20220513	Japan: Kochi, Koban, Noichi	NIC	〇
Spiranthes hachijoensis	F150531-1		TNS	Shohei Fujimori	20150531	Japan: Ibaraki, Tsukuba, Amakubo	TKB	〇
Spiranthes hachijoensis	F140624-1		TNS	Shohei Fujimori	20140624	Japan: Ibaraki, Tsukuba, Oda	TKB	〇
Spiranthes hachijoensis	F150610-1		TNS	Shohei Fujimori	20150610	Japan: Ibaraki, Tsukuba, Oda	TKB	〇
Spiranthes hachijoensis	Ss205-1	STG02004	KYO, Holotype	Kyoko Kaneda & Mayumi Sugiura	20210515	Japan: Tokyo, Hachijo Is., Okago	OKG	〇	〇
Spiranthes hachijoensis	Ss205-4	STG02007	KYO	Kyoko Kaneda & Mayumi Sugiura	20210522	Japan: Tokyo, Hachijo Is., Okago	OKG	〇	〇
Spiranthes hachijoensis	Ss205-9	STG02012	KYO	Kyoko Kaneda & Mayumi Sugiura	20200511	Japan: Tokyo, Hachijo Is., Okago	OKG	〇	〇
Spiranthes hachijoensis	Ss211	STG02042	KYO	Akari Yoshida	20210512	Japan: Tokyo, Shinagawa, Koyama	SNG	〇	〇
Spiranthes hachijoensis	Ss213	STG02044	KYO	Shohei Ohe	20210528	Japan: Aichi, Nagoya, Daido	DID	〇	〇
Spiranthes hachijoensis	Ss214	STG02046	KYO	Shohei Ohe	20210529	Japan: Aichi, Nagoya, Motohoshizaki	HSZ	〇	〇
Spiranthes hachijoensis	Ss215		TNS	Tetsuya Okazaki	20210527	Japan:Aichi Pref, Kariya City, Hitotsugicho	HTG	〇
Spiranthes hongkongensis	Hsu5440	STG00194	TAIF	Tian-Chuan Hsu	20120226	China: Hainan	HAN	〇	〇
Spiranthes hongkongensis	Hsu7674	STG00196	TAIF	Tian-Chuan Hsu	20150508	Taiwan: New Taipei	NTP	〇	〇
Spiranthes hongkongensis	J.Z. Lin 1	STG00202	TAIF	Jing-zhi Lin	20170422	Taiwan: New Taipei City, Xichi Dist chenpingliao	XDC	〇	〇
Spiranthes hongkongensis	Hsu10536	STG00242	TAIF	Tian-Chuan Hsu	20180426	Taiwan: Pingtung Co., Gaoshu	GAO	〇	〇
Spiranthes nivea	Hsu6342	STG00195	TAIF	Tian-Chuan Hsu	20130313	Taiwan: Pingtung	PIN	〇	〇
Spiranthes nivea var. papillata	Hsu9287	STG00233	TAIF	Tian-Chuan Hsu	20170622	Taiwan: Ilan	LLA	〇	〇
Spiranthes nivea var. papillata	Hsu9299	STG00234	TAIF	Tian-Chuan Hsu	20170623	Taiwan: Ilan	LLA	〇	〇
Spiranthes sinensis	HH112	STG00119	SPMN	Tsugutaka Toma	20160516	Japan: Okinawa, Kinashiri, Ada	ADA	〇	〇
Spiranthes sinensis	HH112	STG00120	SPMN	Tsugutaka Toma	20160516	Japan: Okinawa, Kinashiri, Ada	ADA	〇	〇
Spiranthes sinensis	HH113	STG00121	SPMN	Tsugutaka Toma	20160516	Japan: Okinawa, Ginowan, Aragusuku	ARG	〇	〇
Spiranthes sinensis	HH113	STG00122	SPMN	Tsugutaka Toma	20160516	Japan: Okinawa, Ginowan, Aragusuku	ARG	〇	〇
Spiranthes sinensis	HH672	STG00187	SPMN	Akiko Soejima	20170327	Japan: Okinawa, Ishigaki	BNN	〇	〇
Spiranthes sinensis	Naiki9925	STG00201	RYU	Akiyo Naiki	20170418	Japan: Okinawa, Yaeyama, Taketomi, Iriomote Is.	FNU	〇	〇
Spiranthes sinensis	J.Z. Lin 2	STG00203	TAIF	Jing-zhi Lin	20170422	Taiwan:New Taipei City, Xichi Dist	XDC	〇	〇													TAIF	J.Z. Lin 2		Ss111
Spiranthes sinensis	Hsu9045	STG00231	TAIF	Tian-Chuan Hsu	20170427	Taiwan:Taichung	TAC	〇	〇													TAIF	Hsu9045		Ss133
Spiranthes sinensis	Hsu10400	STG00236	TAIF	Tian-Chuan Hsu	20180405	Taiwan:Hualien Co., Fongbin	FON	〇	〇													TAIF	Hsu10400		Ss138
Spiranthes sinensis	Hsu10397	STG00237	TAIF	Tian-Chuan Hsu	20180401	Taiwan:Pingtung Co., Manchou	MAN	〇	〇													TAIF	Hsu10397		Ss139
Spiranthes sinensis	Hsu10318	STG00240	TAIF	Tian-Chuan Hsu	20180327	Taiwan:Taitung Co., Lanyu Island	LAN	〇	〇													TAIF	Hsu10318		Ss142
